# Supplementary material for: Four new species of Russula subsection Roseinae from tropical montane forests in western Panama
Source: PLoS One. 2021 Oct 13;16(10):e0257616. doi: 10.1371/journal.pone.0257616 (PMC8513850; doi:10.1371/journal.pone.0257616)
Supplement: S1 Table — Measurements for each collection are listed individually. TC = terminal cells of hyphae in pileipellis. Values are averages of 30 measurements for spores and TC and averages of 20 measurements for all other characters. Distinguishing characters are in dark grey shaded boxes and distinguishing values are in bold. (XLS) [file pone.0257616.s001.xls]

## Sheet: Panama
		PAN1	PAN2	PAN3	PAN4
		FH-18-117	FH-18-116	FH-18-151	FH-18-154
		FH-18-118	FH-18-051
		FH-18-052	FH-18-050
		FH-18-036
		FH-18-032
spores	size	7 x 6, Q=1.2	6.8 x 5.8, Q=1.2	6.5 x 5.5, Q=1.2	7.5 x 6.4, Q=1.2
		7.3 x 6.3, Q=1.2	6.6 x 5.6, Q=1.2
		7.2 x 6.1, Q=1.2	6.7 x 5.7, Q=1.2
		7 x 6.1, Q=1.2
		7.1 x 6.1, Q=1.2
	ornament h=hight w=warts l=lines	h=1.1, w=5.3, l=1.3	h=0.6, w=8.3, l=0.9	h=1, w=9.2, l=0.4	h=1.3, w=4.3, l=1.9
		h=1.1, w=4.8, l=1.4	h=0.5, w=5.7, l=1.3
		h=1.3, w=5, l=1.7	h=0.6, w=5.9, l=1.2
		h=1.1, w=4.7, l=1.6
		h=1.1, w=5.8, l=1.4
TCpileipellis	TC margin size	15.6 x 4.1	16.4 x 2.7	11 x 4.6	10.1 x 4.1
		12.8 x 3.7	16.8 x 2.8
		14.9 x 3.8	19.3 x 2.5
		15.9 x 3.8
		16.7 x 3.6
	TC margin shape	cylindrical (70%), attenuated (20%), clavate (10%)	cylindrical (80%), attenuated (20%)	cylindrical (43%), attenuated (23%), clavate (33%)	cylindrical (40%), attenuated (20%), clavate (40%)
		cylindrical (80%), attenuated (10%), clavate (10%)	cylindrical (80%), attenuated (20%)
		cylindrical (70%), attenuated (15%), clavate (15%)	cylindrical (90%), attenuated (10%)
		cylindrical (70%), attenuated (20%), clavate (10%)
		cylindrical (80%), attenuated (10%), clavate (10%)
	sub TC branching	normally unbranched	mostly branched	normally unbranched	frequently branched
	septation	1-3(-4) celled	1-2 celled	(1-)2 celled	1-2 celled
	TC centre size	12.9 x 3.4	14 x 2.7	8.6 x 6.4	8.8 x 3.9
		10.8 x 3.7	13.8 x 3.4
		10.9 x 3.8	17.3 x 2.4
		11.6 x 3.8
		11.1 x 3.6
structure margin		trichoderm	trichoderm	trichoderm	trichoderm
structure center		trichoderm	trichoderm	hymeniderm	trichoderm
suprapellis		15-23	15-20	15-20	13-22
		18-22	20-25
		18-20	21-25
		17-20
		20-23
subpellis		40-45	20-40	40-55	50-60
		40-50	35-45
		35-45	20-35
		30-45
		40-45
primordial hyphae margin	size	21.2 x 3.5	18.8 x 2.6	12.7 x 3.8	20.4 x 2.7
		18.6 x 3.7	22 x 3.2
		17.1 x 3.9	21.5 x 2.5
		19 x 4.1
		21.2 x 3.7
	septation	1-4 celled (av. 1.9)	1-2 celled (av. 1.2)	1-4 celled (av. 2.2)	1-4 celled (av. 2.2)
		1-4 celled (av. 1.7)	1-2 celled (av. 1.5)
		1-5 celled (av. 2.5)	1-2 celled (av. 1.3)
		1-4 celled (av. 2.6)
		1-2 celled (av. 1.5)
	content	1-3 cells (av. 1.4)	1-2 cells (av. 1.15)	1 cell	1-3 cells (av. 1.7)
		1-4 cells (av. 2.7)	1 cell
		1-3 cells (av. 1.5)	1 cell
		1-2 cells (av. 1.4)
		1-3 cells (av. 1.8)
pleuroc	size	73.3 x 11.4	74.7 x 10.4	60 x 11.3	60.6 x 11.8
		68 x 10.6	68.4 x 11.7
		62.5 x 11.1	77.3 x 11.8
		74.8 x 12.2
		64.3 x 11.9
	contents	dominantly dispersed, rarely with refringent content in apex	dominantly dispersed with refringent content in apex only	dominantly dispersed with refringent content in apex only	dominantly dispersed with refringent content in apex only
marginal cells	size	19.6 x 3.6	13.9 x 5	11.9 x 3.5	12.7 x 5
		21.2 x 5.1	16.4 x 3.9
		16.9 x 3.7	22.1 x 4.8
		19.5 x 4.2
		16.1 x 4.1
	shape	not sharply delimited from ChC, very variable, with content or missing	mainly clavate, often bent	mainly clavate, often bent	mainly clavate, often bent
cheilocystidia	size	46.9 x 7.1	36.5 x 8.4	35.2 x 6.7	50 x 7.8
		49.5 x 9.4	55.2 x 10.1
		43 x 6.8	53.1 x 8.5
		52 x 8.1
		42.2 x 7.1
	shape	not sharply delimited from marginal cells, very variable in length, rarely with appendage	clavate obtuse, rarely with secondary septa or appendage	clavate obtuse, without appendage, rarely with secondary septa	mainly clavate obtuse, rarely acute or with appendage

## Sheet: Blatt1
		Russula cornicolor	Russula cynorhodon	Russula oreomunneae	Russula zephyrovelutipes
		FH-18-154	FH-18-117	FH-18-151	FH-18-116
		AC167_EXT528	FH-18-118	AC190_EXT503	FH-18-051
		AC494_EXT827	FH-18-052	AC614_EXT893	FH-18-050
		AC629_EXT859	FH-18-036
		AC091_EXT369	FH-18-032
spores	size	7.5 x 6.4, Q=1.2	7 x 6, Q=1.2	6.5 x 5.5, Q=1.2	6.8 x 5.8, Q=1.2
		7.9 x 6.8, Q=1.2	7.3 x 6.3, Q=1.2	7.0 x 6.0, Q=1.2	6.6 x 5.6, Q=1.2
		7.8 x 6.6, Q=1.2	7.2 x 6.1, Q=1.2	7.1 x 5.9, Q=1.2	6.7 x 5.7, Q=1.2
		7.6 x 6.5, Q=1.2	7 x 6.1, Q=1.2
		7.2 x 6.1, Q=1.2	7.1 x 6.1, Q=1.2
	ornament h=height w=warts l=lines	h=1.3, w=4.3, l=1.9	h=1.1, w=5.3, l=1.3	h=1, w=9.2, l=0.4	h=0.6, w=8.3, l=0.9
		h=1.5, w=5.1, l=1.3	h=1.1, w=4.8, l=1.4	h=0.9, w=8.5, l=0.8	h=0.5, w=5.7, l=1.3
		h=1.2, w=5.2, l=1.3	h=1.3, w=5, l=1.7	h=0.9, w=8.5, l=0.4	h=0.6, w=5.9, l=1.2
		h=1.2, w=6.0, l=1.2	h=1.1, w=4.7, l=1.6
		h=1.2, w=5.9, l=1.1	h=1.1, w=5.8, l=1.4
terminal cells (TC) pileipellis	TC margin size	10.1 x 4.1	15.6 x 4.1	11 x 4.6	16.4 x 2.7
		12.3 x 3.9	12.8 x 3.7	14.7 x 4.2	16.8 x 2.8
		12.9 x 3.6	14.9 x 3.8	15.1 x 4.0	19.3 x 2.5
		9.9 x 3.7	15.9 x 3.8
		13.2 x 4.0	16.7 x 3.6
	TC margin shape	cylindrical (40%), attenuated (20%), clavate (40%)	cylindrical (70%), attenuated (20%), clavate (10%)	cylindrical (43%), attenuated (23%), clavate (33%)	cylindrical (80%), attenuated (20%)
		cylindrical (70%), clavate (30%)	cylindrical (80%), attenuated (10%), clavate (10%)	cylindrical (70%), attenuated (10%), clavate (10%)	cylindrical (80%), attenuated (20%)
		cylindrical (90%), attenuated (10%)	cylindrical (70%), attenuated (15%), clavate (15%)	cylindrical (70%), attenuated (10%), clavate (10%)	cylindrical (90%), attenuated (10%)
		cylindrical (80%), clavate (20%)	cylindrical (70%), attenuated (20%), clavate (10%)
		cylindrical (70%), clavate (30%)	cylindrical (80%), attenuated (10%), clavate (10%)
	sub TC branching	frequently branched	normally unbranched	normally unbranched	mostly branched
	septation	1-2 celled	1-3(-4) celled	(1-)2 celled	1-2 celled
	TC centre size	8.8 x 3.9	12.9 x 3.4	8.6 x 6.4	14 x 2.7
		10.2 x 3.9	10.8 x 3.7	10.2 x 4.8	13.8 x 3.4
		9.6 x 4.6	10.9 x 3.8	8.4 x 5.9	17.3 x 2.4
		8.8 x 4.7	11.6 x 3.8
		10.5 x 4.5	11.1 x 3.6
structure margin		trichoderm	trichoderm	trichoderm	trichoderm
structure center		trichoderm	trichoderm	hymeniderm	trichoderm
thickness suprapellis		13-22	15-23	15-20	15-20
		15-20	18-22	16-20	20-25
		15-20	18-20	18-24	21-25
		12-18	17-20
		22-27	20-23
thickness subpellis		50-60	40-45	40-55	20-40
		46-69	40-50	44-57	35-45
		50-70	35-45	53-60	20-35
		44-67	30-45
		70-77	40-45
primordial hyphae margin	size	20.4 x 2.7	21.2 x 3.5	12.7 x 3.8	18.8 x 2.6
		20.6 x 3.4	18.6 x 3.7	17.3 x 3.5	22 x 3.2
		20.3 x 3.3	17.1 x 3.9	16.9 x 4.3	21.5 x 2.5
		19.8 x 3.2	19 x 4.1
		20.3 x 3.5	21.2 x 3.7
	septation	1-4 celled (av. 2.2)	1-4 celled (av. 1.9)	1-4 celled (av. 2.2)	1-2 celled (av. 1.2)
		1-2 celled (av. 1.5)	1-4 celled (av. 1.7)	1-3 celled (av. 2.0)	1-2 celled (av. 1.5)
		1-4 celled (av. 1.6)	1-5 celled (av. 2.5)	1-4 celled (av. 2.4)	1-2 celled (av. 1.3)
		1-3 celled (av.1.7)	1-4 celled (av. 2.6)
		1-2 celled (av. 1.3)	1-2 celled (av. 1.5)
	content	1-3 cells (av. 1.7)	1-3 cells (av. 1.4)	1 cell	1-2 cells (av. 1.2)
		1-2 celled (av. 1.1)	1-4 cells (av. 2.7)	1 cell	1 cell
		1-2 celled (av. 1.2)	1-3 cells (av. 1.5)	1-2 cells (av. 1.2)	1 cell
		1 cell	1-2 cells (av. 1.4)
		1-2 celled (av. 1.1)	1-3 cells (av. 1.8)
hymenial cystidia on the lamellae sides	size	60.6 x 11.8	73.3 x 11.4	60.0 x 11.3	74.7 x 10.4
		67.5 x 12.4	68.0 x 10.6	68.5 x 9.8	68.4 x 11.7
		61.5 x 11.3	62.5 x 11.1	72.5 x 11.4	77.3 x 11.8
		70 x 12.4	74.8 x 12.2
		61.2 x 11.6	64.3 x 11.9
	contents	dominantly dispersed with refringent content in apex only	dominantly dispersed, rarely with refringent content in apex	dominantly dispersed with refringent content in apex only	dominantly dispersed with refringent content in apex only
marginal cells	size	12.7 x 5	19.6 x 3.6	11.9 x 3.5	13.9 x 5
		16.0 x 3.9	21.2 x 5.1	15.0 x 3.7	16.4 x 3.9
		18.6 x 5.0	16.9 x 3.7	14.8 x 5.5	22.1 x 4.8
		18.5 x 5.1	19.5 x 4.2
		21 x 4.9	16.1 x 4.1
	shape	mainly clavate	not sharply delimited from ChC, very variable, with content or missing	mainly clavate	mainly clavate
hymenial cystidia near lamallae edge	size	50 x 7.8	46.9 x 7.1	35.2 x 6.7	36.5 x 8.4
		51.9 x 8.0	49.5 x 9.4	38.1 x 6.5	55.2 x 10.1
		48.8 x 7.6	43 x 6.8	48 x 8.5	53.1 x 8.5
		49.9 x 9.5	52 x 8.1
		45.2 x 7.6	42.2 x 7.1
	shape	mainly clavate obtuse, rarely acute or with appendage	not sharply delimited from marginal cells, very variable in length, rarely with appendage	clavate obtuse, without appendage, rarely with secondary septa	clavate obtuse, rarely with secondary septa or appendage
