# Supplementary material for: Four new species of Russula subsection Roseinae from tropical montane forests in western Panama
Source: PLoS One. 2021 Oct 13;16(10):e0257616. doi: 10.1371/journal.pone.0257616 (PMC8513850; doi:10.1371/journal.pone.0257616)
Supplement: S2 Table — Sequences retrieved from public databases used in the phylogenetic analysis. (XLSX) [file pone.0257616.s002.xlsx]

## Sheet: Tabelle1
Species [published as]	Voucher no.	ITS	MCM7	RPB1	RPB2	TEF-1α	Reference
R. velutipes [uncultured Russulaceae]	MT61	FM995578	---	---	---	---	[50]
R. velutipes [R. rosea]	2-1121IC75	AY061715	---	---	---	---	[51]
R. velutipes [uncultured Russula]	MT29	KT735284	---	---	---	---	[52]
R. velutipes [uncultured fungus]	RO_B03	KX886143	---	---	---	---	[53]
R. velutipes [R. sp.]	LM251	KM576543	---	---	---	---	[54]
R. velutipes [R. velutipes A]	BPL587	KY509514	KY701510	KY701464	KY701389	KY701428	[15]
R. velutipes [R. velutipes A]	BPL596	KY509515	KY701511	KY701465	KY701390	KY701429	[15]
R. velutipes [R. velutipes A]	BPL599	KY509516	KY701512	KY701466	KY701391	KY701430	[15]
R. velutipes [R. velutipes A]	BPL603	KY509517	---	KY701467	KY701392	KY701431	[15]
R. velutipes [R. velutipes A]	FH12203	KT933994	---	KT957366	KT933926	KY701432	[15, 16]
R. velutipes [R. rosea]	PC:BartBuyck07.780	JN944003	---	---	---	---	unpublished
R. velutipes [R. velutipes B]	BPL594	KY509447	---	KY701443	KY701358	KY701404	[15]
R. aff. velutipes 1 [R. rosea]	ASIS24236	KP004934	---	---	---	---	unpublished
R. aff. velutipes 1 [R. rosacea]	RMUKH13	KX267627	---	---	---	---	unpublished
R. aff. velutipes 1 [R. sp.]	TUF116598	UDB025342	---	---	---	---	unpublished
R. aff. velutipes 2 [R. rosacea]	RMUKH15	KX267629	---	---	---	---	unpublished
R. aff. velutipes 2 [R. rosea]	HKAS 78363	KF002753	---	---	---	---	[55]
R. aff. velutipes 2 [R. rosea]	HKAS 78365	KF002755	---	---	---	---	[55]
R. aff. velutipes 2 [R. rosea]	HKAS 78401	KF002785	---	---	---	---	[55]
R. pseudopeckii [Russulaceae sp.]	IsoPW12_NO2_DB	KX528279	---	---	---	---	[56]
R. pseudopeckii [Russulaceae sp.]	IsoPW15_23_AB	KX528296	---	---	---	---	[56]
R. pseudopeckii [Russulaceae sp.]	IsoPW15_23_DB	KX528297	---	---	---	---	[56]
R. pseudopeckii [Russulaceae sp.]	IsoPW15_NO5_DB	KX528313	---	---	---	---	[56]
R. pseudopeckii [Russulaceae sp.]	IsoPW15_NO5_EB	KX528315	---	---	---	---	[56]
R. pseudopeckii	RMF168	KY509476	---	---	---	---	[15]
R. pseudopeckii [uncultured fungus]	ALR59AMP-A3	KX816281	---	---	---	---	[57]
R. pseudopeckii [R. sp.]	FLAS_AC732	MH496803	---	---	---	---	unpublished
R. pseudopeckii	RMF615	KY509476	---	---	---	---	[15]
R. pseudopeckii [R. sp.]	JMP0075	EU819429	---	---	---	---	[58]
R. pseudopeckii	S.D. Russell MycoMap 6647	MK532790	---	---	---	---	unpublished
R. pseudopeckii [uncultured fungus]	C0602	FM999567	---	---	---	---	[59]
R. pseudopeckii	BPL561	KY509470	KY701491	KY701450	---	KY701412	[15]
R. pseudopeckii	BPL736	KY509471	KY701492	KY701451	KY701370	KY701413	[15]
R. pseudopeckii	BPL843	KY509472	KY701493	KY701452	KY701371	KY701414	[15]
R. pseudopeckii (holotype)	RMF550	KY509478	---	---	---	---	[15]
R. pseudopeckii	RAS086	KY509473	---	KY701453	KY701372	---	[15]
R. pseudopeckii	RMF1204	KY509474	---	---	---	---	[15]
R. pseudopeckii	RMF207	KY509477	---	---	---	---	[15]
R. pseudopeckii	RMF795	KY509480	---	---	---	---	[15]
R. pseudopeckii [uncultured fungus]	morpho_718	HE820646	---	---	---	---	[60]
R. aff. pseudopeckii 1 [R. pseudopeckii B]	FLAS-F-60903	MH016881	---	---	---	---	unpublished
R. aff. pseudopeckii 1 [R. pseudopeckii B]	RMF1288 USA	KY509475	---	---	---	---	[15]
R. aff. pseudopeckii 1 [R. pseudopeckii B]	RMF891	KY509481	---	---	---	---	[15]
R. aff. pseudopeckii 2 [R. rosea]	HKAS 78360	KF002750	---	---	---	---	[55]
R. aff. pseudopeckii 2 [R. rosea]	HKAS 78366	KF002756	---	---	---	---	[55]
R. aff. pseudopeckii 3 [R. sp.]	HMJAU 32172	KX095043	---	---	---	---	unpublished
R. aff. pseudopeckii 3 [uncultured fungus]	M0450	AB218100	---	---	---	---	unpublished
R. oreomunneae [uncultured fungus]	AC357	KM594946	---	---	---	---	[13]
R. oreomunneae [uncultured fungus]	AC173	KM594887	---	---	---	---	[13]
R. oreomunneae [uncultured fungus]	AC441	KM594976	---	---	---	---	[13]
R. oreomunneae [uncultured fungus]	BAAC189	KM595032	---	---	---	---	[13]
R. oreomunneae [uncultured fungus]	BAAC288	KM595043	---	---	---	---	[13]
R. guangxiensis [R. sp.]	309-265	AB509653	---	---	---	---	unpublished
R. guangxiensis [R. sp.]	HNL501076	UDB033672	---	---	---	---	unpublished
R. guangxiensis [R. sp.]	309-639	AB509877	---	---	---	---	unpublished
R. guangxiensis [R. sp.]	309-661	AB509886	---	---	---	---	unpublished
R. guangxiensis [R. sp.]	309-829	AB509979	---	---	---	---	unpublished
R. guangxiensis (holotype)	HMAS267867	KT286852	---	---	---	---	[21]
R. guangxiensis	HMAS252568	KT286853	---	---	---	---	[21]
R. guangxiensis	HMAS267833	KT286854	---	---	---	---	[21]
R. guangxiensis	HMAS267836	KT286855	---	---	---	---	[21]
R. guangxiensis [uncultured Russula]	3RNX	MK770302	---	---	---	---	unpublished
R. guangxiensis [R. sp.]	309-834	AB509983	---	---	---	---	unpublished
R. guangxiensis [R. sp.]	HMAS:270263	KX441172	---	---	---	---	unpublished
R. aff. guangxiensis [R. sp.]	309-344	AB509710	---	---	---	---	unpublished
R. aff. guangxiensis [uncultured fungus]	O15-686	AB807992	---	---	---	---	[61]
R. aff. guangxiensis [R. sp.]	BPL202 FH-12-062	MW999926	---	---	---	---	[20]
R. aff. guangxiensis [R. sp.]	HNL501001	UDB033616	---	---	---	---	unpublished
R. aff. guangxiensis [R. sp.]	HNL501025	UDB033636	---	---	---	---	unpublished
R. dhakuriana [uncultured fungus]	NL-28	KF412281	---	---	---	---	unpublished
R. dhakuriana	---	KX158300	---	---	---	---	unpublished
R. dhakuriana	CUH AM343	MK414576	---	---	---	---	unpublished
R. dhakuriana [uncultured fungus]	M3-3-1-15	LC096755	---	---	---	---	[62]
R. dhakuriana [uncultured fungus]	M3-3-1-2	LC096756	---	---	---	---	[62]
R. dhakuriana [uncultured fungus]	NR-57	KF412404	---	---	---	---	unpublished
R. dhakuriana [uncultured fungus]	NR-58	KF412405	---	---	---	---	unpublished
R. hakkae [uncultured fungus]	HIB31	JX457065	---	---	---	---	unpublished
R. hakkae [uncultured fungus]	HIB59	JX457091	---	---	---	---	unpublished
R. hakkae	HMAS267767	KT286847	---	---	---	---	[21]
R. hakkae (holotype)	HMAS267765	KT286848	---	---	---	---	[21]
R. hakkae	HMAS267862	KT286849	---	---	---	---	[21]
R. hakkae	HMAS267870	KT286850	---	---	---	---	[21]
R. hakkae	HMAS267864	KT286851	---	---	---	---	[21]
R. hakkae [R. sp.]	HMAS276806	LT602966	---	---	---	---	unpublished
R. kewzingensis (holotype)	KD 17-002	MG674302	---	---	---	---	[23]
R. aff. kewzingensis [R. sp.]	K14100802	MK049969	---	---	---	---	unpublished
R. aff. kewzingensis [R. sp.]	K15052602	MK049970	---	---	---	---	unpublished
R. aff. kewzingensis [R. sp.]	K15052613	MK049971	---	---	---	---	unpublished
R. cordata	SAVF3713	KY509445	KY701476	KY701442	KY701355	KY701401	[15]
R. cordata	SAVF3732	KY509446	KY701477	---	KY701356	KY701402	[15]
R. cordata	BPL240	KT933958	KY701474	KT957328	KT933888	KY701398	[15, 16]
R. cordata	BPL882	KY509443	KY701475	KY701475	KY701353	KY701400	[15]
R. cordata	BPL891	KY509444	---	---	KY701354	---	[15]
R. cordata	BPL650	KY509441	---	---	---	---	[15]
R. cordata (holotype)	BPL873	KY509442	---	---	---	KY701399	[15]
R. rubellipes (holotype)	RMF951H	KY509492	---	---	---	---	[15]
R. rubellipes	RMF642	KY509490	---	---	---	---	[15]
R. rubellipes	RMF951	KY509491	---	---	---	---	[15]
R. rubellipes	RMF991	KY509493	KY701494	---	---	---	[15]
R. rheubarbarina	BPL884	KY509439	---	KY701439	KY701350	---	[15]
R. rheubarbarina (holotype)	BPL883	KY509438	---	---	---	---	[15]
R. rheubarbarina	BPL900	KY509440	---	---	KY701351	---	[15]
R. rheubarbarina [R. cf. peckii]	PC BB2004-268	EU598160	---	---	---	---	unpublished
R. rheubarbarina [R. rubellipes]	PC BB2004-220	EU598175	---	---	---	---	unpublished
R. rheubarbarina	SAT1117505	MF928598	KY701473	KY701441	KY701352	KY701397	[15]
R. rheubarbarina [R. sp.]	PC BB2004-266	EU598161	---	---	---	---	unpublished
R. rheubarbarina	BPL535	KY509437	KY701472	KY701438	KY701349	---	[15]
R. rheubarbarina	RMF979	KY509482	---	---	---	---	[15]
R. aff. peckii [R. peckii]	HMAS220824	KF850412	---	---	---	---	unpublished
R. aff. peckii [R. sp.]	YM1857	AB848569	---	---	---	---	[63]
R. aff. peckii [uncultured R.]	YM132	LC175136	---	---	---	---	[64]
R. aff. peckii [uncultured R.]	YM5619	LC219770	---	---	---	---	[64]
R. aff. peckii [uncultured fungus]	Pj3-mOTU052	LC260460	---	---	---	---	[65]
R. aff. peckii [R. peckii]	KD 15-017	KX099756	---	---	---	---	unpublished
R. aff. peckii [R. sp.]	HMAS:271064	KX441196	---	---	---	---	unpublished
R. aff. peckii [R. sp.]	HMAS:271121	KX441204	---	---	---	---	unpublished
R. aff. peckii [R. sp.]	HMAS:272038	KX441255	---	---	---	---	unpublished
R. aff. peckii [R. peckii]	0908HA81	KC185408	---	---	---	---	unpublished
R. aff. peckii [R. peckii]	0909HA19	KC185409	---	---	---	---	unpublished
R. aff. peckii [uncultured R.]	yi5A4	KC679822	---	---	---	---	unpublished
R. aff. peckii [uncultured R.]	yi6A4	KC679823	---	---	---	---	unpublished
R. aff. peckii [uncultured R.]	bi5A4	KC679824	---	---	---	---	unpublished
R. aff. peckii [uncultured R.]	yii1T4	KC679825	---	---	---	---	unpublished
R. peckii	---	KX158299	---	---	---	---	unpublished
R. peckii	NL GM15c-086	KX579805	---	---	---	---	unpublished
R. peckii	ads11.e	MK131577	---	---	---	---	[66]
R. peckii	ads11.c	MK131578	---	---	---	---	[66]
R. peckii	ANT027-QFB28599	MN992517	---	---	---	---	unpublished
R. peckii	AEFM252	KY509459	---	---	---	---	[15]
R. peckii	AEFM256	KY509460	---	---	---	---	[15]
R. peckii	BPL270	KT933970	KY701487	KT957342	KT933901	KY701408	[15, 16]
R. peckii	BPL785	KY509461	KY701488	KY701447	KY701366	KY701409	[15]
R. peckii	BPL826	KY509462	KY701489	KY701448	KY701367	KY701410	[15]
R. peckii	BPL860	KY509463	KY701490	KY701449	KY701368	KY701411	[15]
R. peckii	RMF1102	KY509464	---	---	---	---	[15]
R. peckii	RMF111	KY509465	---	---	---	---	[15]
R. peckii	RMF1305	KY509466	---	---	---	---	[15]
R. peckii	RMF348	KY509467	---	---	---	---	[15]
R. peckii	SLM443	KY509469	---	---	---	---	[15]
R. peckii	SAVF3790	KY509468	---	---	KY701369	---	[15]
R. peckii	2019DUKE153	MT754272	---	---	---	---	[20]
R. peckii	PC BB2004-236	EU598174	---	---	---	---	unpublished
R. peckii [R. sp.]	PC BB2004-234	EU598173	---	---	---	---	unpublished
R. cynorhodon [R. aff. rosea]	M-0141001	KM975628	---	---	---	---	unpublished
R. aff. cynorhodon [R. sp.]	HMAS:271767	KX441243	---	---	---	---	unpublished
R. aff. cynorhodon [R. sp.]	HMAS:271785	KX441244	---	---	---	---	unpublished
R. cornicolor [uncultured fungus]	AC222	KM594902	---	---	---	---	[13]
R. cornicolor [uncultured fungus]	AC38	KM594956	---	---	---	---	[13]
R. cornicolor [uncultured fungus]	AC427	KM594975	---	---	---	---	[13]
R. cornicolor [uncultured fungus]	AC504	KM594993	---	---	---	---	[13]
R. cornicolor [R. sp.]	FLAS_AC781	MH496825	---	---	---	---	unpublished
R. cardinalis [R. sp.]	PC BB2004-269	EU598159	---	---	---	---	unpublished
R. cardinalis (holotype)	BPL675	KY509495	KY701496	---	KY701374	KY701416	[15]
R. cardinalis	BPL904	KY509496	---	---	KY701375	---	[15]
R. minutula [R. sp.]	morphotype 13	DQ990848	---	---	---	---	[67]
R. minutula [R. sp.]	LM32	KM576546	---	---	---	---	[54]
R. minutula [R. sp.]	B8	EF040846					[67]
R. minutula [R. minutula A]	BPL574	KY509454	KY701483	---	KY701362	---	[15]
R. minutula [R. minutula A]	BPL575	KY509455	KY701484	---	KY701363	KY701407	[15]
R. minutula [R. minutula A]	BPL589	KY509456	---	---	---	---	[15]
R. minutula [R. minutula A]	BPL595	KY509457	KY701485	---	KY701364	---	[15]
R. minutula [R. minutula A]	BPL598	KY509458	KY701486	---	KY701365	---	[15]
R. minutula [R. minutula A]	TUF101884	UDB016084	---	---	---	---	[15]
R. cf. minutula [R. minutula B]	BPL532	KY509497	KY701497	KY701455	KY701376	KY701417	[15]
R. sp. "Magnarosea 1" [R. sp.]	SAVF3575	KY509498	---	---	---	---	[15]
R. sp. "Magnarosea 1" [R. sp.]	SAVF3710	KY509500	KY701499	KY701457	KY701378	KY701419	[15]
R. sp. "Magnarosea 1" [R. sp.]	SAVF3726	KY509501	KY701500	---	KY701379	KY701420	[20]
R. sp. "Magnarosea 1" [R. sp.]	SAVF3576	KY509499	KY701498	KY701456	KY701377	KY701418	[15]
R. sp. "Magnarosea 1" [R. sp.]	2019DUKE185	MT754273	---	---	---	---	[20]
R. sp. "Magnarosea 1" [R. sp.]	2019DUKE187	MT754274	---	---	---	---	[20]
R. sp. "Magnarosea 1" [R. sp.]	2019DUKE190	MT754276	---	---	---	---	[20]
R. sp. "Magnarosea 1" [R. sp.]	BPL760	KY509503	---	---	KY701380	---	[20]
R. sp. "Magnarosea 1" [R. sp.]	2019DUKE188	MT754275	---	---	---	---	[20]
R. albida [R. sp.]	PC BB2004-253	EU598158	---	---	---	---	Unpublished
R. albida	BPL407	KY509431	KY701468	KY701434	KY701345	KY701393	[15]
R. albida	SAVF3679	KY509434	KY701470	KY701436	KY701347	KY701395	[15]
R. albida	RMF1194	KY509432	---	---	---	---	[15]
R. albida	SAVF3677	KY509433	KY701469	KY701435	KY701346	KY701393	[15]
R. albida	SAVF3781	KY509435	KY701471	KY701437	KY701348	KY701396	[15]
R. albida [R. purpureomaculata]	SAV3704	KY509489	---	---	---	---	[15]
R. albida [R. purpureomaculata]	RLS2732	KY509484	---	---	---	---	[15]
R. albida [R. purpureomaculata]	RLS2807	KY509485	---	---	---	---	[15]
R. albida [R. purpureomaculata]	RLS3629	KY509486	---	---	---	---	[15]
R. albida [R. purpureomaculata]	RLS6076	KY509487	---	---	---	---	[15]
R. albida [R. purpureomaculata]	RLS6143	KY509488	---	---	---	---	[15]
R. albida [R. purpureomaculata (holotype)]	RLS1927	KY509483	---	---	---	---	[15]
R. cf. albida [R. sp.]	NVE 428	KF937360	---	---	---	---	Unpublished
R. aff. albida [R. sp.]	MQ18R158-QFB30674	MN992257	---	---	---	---	Unpublished
R. aff. albida [R. sp.]	ANT154-QFB28553	MN992521	---	---	---	---	Unpublished
R. lilacea	BPL645	KY509453	KY701482	KY701446	KY701361	KY701406	[15]
References that were not cited in the main text
[50] Diedhiou AG, Dupouey JL, Buee M, Dambrine E, Laüt L, Garbaye J. Response of ectomycorrhizal communities to past Roman occupation in an oak forest. Soil Biol Biochem. 2009;41(10):2206-2213.
[51] Miller SL, Buyck B. Molecular phylogeny of the genus Russula in Europe with a comparison of modern infrageneric classifications. Mycol Res. 2002;106(3):259-276.
[52] Zavišić A, Nassal P, Yang N, Heuck C, Spohn M, Marhan S, et al. Phosphorus availabilities in beech (Fagus sylvatica L.) forests impose habitat filtering on ectomycorrhizal communities and impact tree nutrition. Soil Biol Biochem. 2016;98:127-137.
[53] De Witte LC, Rosenstock NP, Van Der Linde S, Braun S. Nitrogen deposition changes ectomycorrhizal communities in Swiss beech forests. Sci Total Environ. 2017;605:1083-1096.
[54] Suz LM, Barsoum N, Benham S, Dietrich HP, Fetzer KD, Fischer R, et al. Environmental drivers of ectomycorrhizal communities in Europe's temperate oak forests. Mol Ecol. 2014;23(22):5628-5644.
[55] Guo J, Karunarathna SC, Mortimer PE, Xu J C, Hyde KD. Phylogenetic diversity of Russula from Xiaozhongdian, Yunnan, China, inferred from internal transcribed spacer sequence data. Chiang Mai J Sci. 2014;41(4):811-821.
[56] Rock-Blake R, McCormick MK, Brooks HE, Jones CS, Whigham DF. Symbiont abundance can affect host plant population dynamics. Am J Bot. 2017;104(1):72-82.
[57] Rasmussen AL, Brewer JS, Jackson CR, Hoeksema JD. Tree thinning and fire affect ectomycorrhizal fungal communities and enzyme activities. Ecosphere. 2018;9(10):e02471.
[58] Palmer JM, Lindner DL, Volk T J. Ectomycorrhizal characterization of an American chestnut (Castanea dentata)-dominated community in Western Wisconsin. Mycorrhiza. 2008;19(1):27-36.
[59] Burke DJ, López-Gutiérrez JC, Smemo KA, Chan CR. Vegetation and soil environment influence the spatial distribution of root-associated fungi in a mature beech-maple forest. Appl Environ Microbiol. 2009;75(24):7639-7648.
[60] Kluber LA, Carrino-Kyker SR, Coyle KP, DeForest JL, Hewins CR, Shaw AN, et al. Mycorrhizal response to experimental pH and P manipulation in acidic hardwood forests. PLoS One. 2012;7(11):e48946.
[61] Murata M, Kinoshita A, Nara K. Revisiting the host effect on ectomycorrhizal fungal communities: implications from host–fungal associations in relict Pseudotsuga japonica forests. Mycorrhiza, 2013;23(8):641-653.
[62] Uesugi T, Nakano M, Selosse MA, Obase K, Matsuda Y. Pyrola japonica, a partially mycoheterotrophic Ericaceae, has mycorrhizal preference for russulacean fungi in central Japan. Mycorrhiza, 2016;26(8):819-829.
[63] Miyamoto Y, Nakano T, Hattori M, Nara K. The mid-domain effect in ectomycorrhizal fungi: range overlap along an elevation gradient on Mount Fuji, Japan. ISME J. 2014;8(8):1739-1746.
[64] Miyamoto Y, Narimatsu M, Nara K. Effects of climate, distance, and a geographic barrier on ectomycorrhizal fungal communities in Japan: A comparison across Blakiston's Line. Fungal Ecol. 2018;33:125-133.
[65] Murata M, Nara K. Ectomycorrhizal fungal communities at different soil depths in a forest dominated by endangered Pseudotsuga japonica. J Jap Forestry Soc. 2017;99(5):195-201.
[66] Gray L, Kernaghan G. Fungal succession during the decomposition of ectomycorrhizal fine roots. Microb Ecol. 2020;79(2):271-284.
[67] Peintner U, Iotti M, Klotz P, Bonuso E, Zambonelli A. Soil fungal communities in a Castanea sativa (chestnut) forest producing large quantities of Boletus edulis sensu lato (porcini): where is the mycelium of porcini?. Environ Microbiol. 2007;9(4):880-889.
